# Supplementary material for: Higher growth of the apple (Malus × domestica Borkh.) fruit cortex is supported by resource intensive metabolism during early development
Source: BMC Plant Biol. 2020 Feb 13;20:75. doi: 10.1186/s12870-020-2280-2 (PMC7020378; doi:10.1186/s12870-020-2280-2)
Supplement: Supplementary file 6 — Additional file 6. Statistical significance of fruit growth, metabolite concentration and transcript abundance data during fruit development, in cortex and pith tissues, and in response to fruit load reduction. [file 12870_2020_2280_MOESM6_ESM.xlsx]

## Sheet: Fruit size 
Comparison among different Stages						Comparison between reduced and control fruit load
	CL		RL
Diameter
ANOVA(P Value)	2e-16			2e-16
	Diameter (mm) (Mean ± SD)	Tukey HSD (α 0.05)		Diameter (mm) (Mean ± SD)	Tukey HSD (α 0.05)		P value (CL vs RL)
0	6.59 ± 0.19	i	0	6.75 ± 0.35	i	0	0.443846
8	11.51 ± 0.44	h	8	11.93 ± 0.33	h	8	0.175554
12	15.2 ± 0.63	g	12	15.97 ± 0.61	g	12	0.127734
19	21.33 ± 0.44	f	19	23.33 ± 0.34	f	19	0.000371571
26	27.32 ± 1.24	e	26	29.64 ± 0.44	e	26	0.0124341
33	32.28 ± 1.05	d	33	34.33 ± 0.83	d	33	0.021946
47	41.7 ± 0.74	c	47	44.91 ± 1.24	c	47	0.00433208
77	53.93 ± 1.14	b	77	59.02 ± 2.34	b	77	0.00789263
118	65.66 ± 2.46	a	118	71.25 ± 2.83	a	118	0.024504
Length
ANOVA(P Value)	2e-16			2e-16
	Length (mm) (Mean ± SD)	Tukey HSD (α 0.05)		Length (mm) (Mean ± SD)	Tukey HSD (α 0.05)		P value (CL vs RL)
8	12.93 ± 0.46	h	8	13.13 ± 0.51	h	8	0.578015
12	15.88 ± 0.58	g	12	16.67 ± 0.7	g	12	0.129768
19	21.34 ± 0.62	f	19	23.41 ± 0.65	f	19	0.00358538
26	27.05 ± 1.44	e	26	28.87 ± 0.97	e	26	0.0808877
33	31.46 ± 0.84	d	33	33.01 ± 1.35	d	33	0.101153
47	39.34 ± 0.6	c	47	41.82 ± 1.54	c	47	0.0240843
77	49.14 ± 1.34	b	77	52.94 ± 2.31	b	77	0.0293429
118	58.76 ± 2.06	a	118	64.04 ± 2.28	a	118	0.0138839
Pith Area
ANOVA(P Value)	3.61e-13			3.96e-11
	Area (cm2) (Mean ± SD)	Tukey HSD (α 0.05)		Area (cm2) (Mean ± SD)	Tukey HSD (α 0.05)		P value (CL vs RL)
0	0.26 ± 0.02	e	0	0.23 ± 0.03	f	0	0.239302
8	0.4 ± 0.04	e	8	0.35 ± 0.04	ef	8	0.161959
12	0.43 ± 0.05	de	12	0.42 ± 0.08	def	12	0.864084
19	0.4 ± 0.13	e	19	0.38 ± 0.16	ef	19	0.87225
26	0.69 ± 0.11	de	26	0.87 ± 0.09	cde	26	0.041755
33	0.87 ± 0.11	cd	33	0.93 ± 0.12	cd	33	0.46279		Comparison between cortex and pith
47	1.29 ± 0.29	bc	47	1.36 ± 0.27	bc	47	0.737455
77	1.64 ± 0.24	ab	77	1.57 ± 0.21	ab	77	0.661188
118	2.05 ± 0.4	a	118	2 ± 0.52	a	118	0.903461
Cortex Area									Pith vs Cortex
ANOVA(P Value)	2e-16			2e-16
	Area (cm2) (Mean ± SD)	Tukey HSD (α 0.05)		Area (cm2) (Mean ± SD)	Tukey HSD (α 0.05)		P value (CL vs RL)			P value (RC vs RP)	P value (CC vs CP)
0	0.31 ± 0.02	f	0	0.32 ± 0.04	f	0	0.630623		0	0.11898	0.00957389
8	0.8 ± 0.08	f	8	0.72 ± 0.11	f	8	0.267241		8	0.00276959	0.000685179
12	1.34 ± 0.14	f	12	1.36 ± 0.05	ef	12	0.828672		12	0.000327909	0.00208934
19	3.37 ± 0.17	e	19	3.46 ± 0.35	e	19	0.668061		19	7.00233e-05	0.000177721
26	5.06 ± 0.51	e	26	6.21 ± 0.32	d	26	0.00877988		26	0.000118854	0.000276221
33	7.13 ± 0.45	d	33	7.54 ± 0.53	d	33	0.277785		33	7.37534e-05	8.17619e-05
47	10.49 ± 1.01	c	47	13.36 ± 0.95	c	47	0.00617886		47	5.52692e-05	0.000202246
77	16.53 ± 0.67	b	77	20.91 ± 1.5	b	77	0.00176147		77	0.000179964	6.16606e-05
118	28.78 ± 1.66	a	118	33.67 ± 2.25	a	118	0.012912		118	0.000166321	3.03189e-05
Pith RGR
ANOVA(P Value)	0.0188			0.00119
	RGR (Mean ± SD)	Tukey HSD (α 0.05)		RGR (Mean ± SD)	Tukey HSD (α 0.05)		P value (CL vs RL)
8	0.05 ± 0.01	ab	8	0.05 ± 0.01	ab	8	0.642939
12	0.02 ± 0.03	ab	12	0.04 ± 0.03	ab	12	0.365984
19	-0.02 ± 0.06	b	19	-0.02 ± 0.08	b	19	0.931878
26	0.08 ± 0.07	a	26	0.13 ± 0.06	a	26	0.360516
33	0.03 ± 0.01	ab	33	0.01 ± 0.02	b	33	0.0547767		Comparison between cortex and pith
47	0.03 ± 0.03	ab	47	0.03 ± 0.02	b	47	0.958755
77	0.01 ± 0.01	ab	77	0.00 ± 0.01	b	77	0.632973
118	0.01 ± 0.01	ab	118	0.01 ± 0.01	b	118	0.937363
Cortex RGR									Pith vs Cortex
ANOVA(P Value)	1.94e-11			6.46e-11
	RGR (Mean ± SD)	Tukey HSD (α 0.05)		RGR (Mean ± SD)	Tukey HSD (α 0.05)		P value (CL vs RL)			P value (RC vs RP)	P value (CC vs CP)
8	0.12 ± 0.01	a	8	0.09 ± 0.01	bc	8	0.0145731		8	0.0357018	0.00127557
12	0.13 ± 0.04	a	12	0.16 ± 0.04	a	12	0.308545		12	0.0456666	0.0194843
19	0.13 ± 0.02	a	19	0.13 ± 0.01	ab	19	0.913692		19	0.0218748	0.0280792
26	0.06 ± 0.01	b	26	0.08 ± 0.02	cd	26	0.0518434		26	0.134265	0.481311
33	0.05 ± 0.02	bc	33	0.03 ± 0.01	e	33	0.118437		33	0.117124	0.0886972
47	0.03 ± 0.01	bc	47	0.04 ± 0.01	de	47	0.0639396		47	0.0958826	0.970691
77	0.02 ± 0.00	c	77	0.01 ± 0.00	e	77	0.899907		77	0.0630563	0.355519
118	0.01 ± 0.00	c	118	0.01 ± 0.00	e	118	0.0971389		118	0.0958936	0.0489291

## Sheet: Metabolites
Comparison among different Stages												Comparison between reduced and control fruit load			Comparison between cortex and pith
	RC		CC			RP			CP
Asparagine
ANOVA(P Value)	1.59e-05			8.26e-10			1.39e-11			4.46e-12
	Concentration (mg/g) (Mean ± SD)	Tukey HSD (α 0.05)		Concentration (mg/g) (Mean ± SD)	Tukey HSD (α 0.05)		Concentration (mg/g) (Mean ± SD)	Tukey HSD (α 0.05)		Concentration (mg/g) (Mean ± SD)	Tukey HSD (α 0.05)		P value (RC vs CC)	P value (RP vs CP)		P value (RC vs RP)	P value (CC vs CP)
0	3.06 ± 1.79	ab	0	2.98 ± 0.67	ab	0	6.83 ± 0.82	bc	0	6.29 ± 0.9	b	0	0.936634	0.412119		0.0063295	0.000117482
8	3.44 ± 0.56	a	8	4.61 ± 1.3	a	8	9.9 ± 1.6	abc	8	12.32 ± 1.07	a	8	0.150451	0.0458081		0.0021823	0.000491273
12	2.71 ± 0.53	abc	12	4.16 ± 0.91	a	12	10 ± 1.87	ab	12	12.48 ± 3.49	a	12	0.0333127	0.2735		0.0050842	0.0358683
19	2.67 ± 0.8	abc	19	4.21 ± 0.76	a	19	12.7 ± 1.45	a	19	15.49 ± 2.18	a	19	0.0314707	0.0774988		9.34066e-05	0.00121991
26	2.22 ± 0.56	abcd	26	4.49 ± 1.32	a	26	8.15 ± 2.17	bc	26	13.79 ± 3.47	a	26	0.0194935	0.032928		0.00649912	0.0225619
33	1.07 ± 0.49	bcd	33	1.6 ± 0.73	bc	33	6.38 ± 1.72	c	33	6.52 ± 0.62	b	33	0.421184	0.885117		0.154547	0.000616388
47	0.82 ± 0.73	cd	47	0.39 ± 0.17	c	47	1.76 ± 1.35	d	47	1.53 ± 0.54	c	47	0.288434	0.763743		0.267387	0.0144581
77	0.39 ± 0.06	d	77	0.36 ± 0.08	c	77	1.53 ± 0.93	d	77	1.51 ± 0.32	c	77	0.493816	0.973206		0.0857749	0.0055787
118	0.42 ± 0.14	d	118	0.51 ± 0.19	c	118	1.67 ± 0.9	d	118	0.84 ± 0.22	c	118	0.480438	0.184525		0.0639529	0.00504054
Citrate
ANOVA(P Value)	0.000636			6.74e-10			0.000814			5.69e-05
	Concentration (mg/g) (Mean ± SD)	Tukey HSD (α 0.05)		Concentration (mg/g) (Mean ± SD)	Tukey HSD (α 0.05)		Concentration (mg/g) (Mean ± SD)	Tukey HSD (α 0.05)		Concentration (mg/g) (Mean ± SD)	Tukey HSD (α 0.05)		P value (RC vs CC)	P value (RP vs CP)		P value (RC vs RP)	P value (CC vs CP)
0	0.56 ± 0.31	a	0	0.4 ± 0.08	a	0	1.04 ± 0.71	a	0	0.77 ± 0.4	a	0	0.358359	0.534348		0.24878	0.122865
8	0.39 ± 0.07	ab	8	0.29 ± 0.02	b	8	0.51 ± 0.11	ab	8	0.59 ± 0.09	ab	8	0.0365026	0.332869		0.139244	0.011805
12	0.24 ± 0.06	b	12	0.27 ± 0.03	bc	12	0.43 ± 0.09	b	12	0.52 ± 0.11	abc	12	0.506146	0.309512		0.0315243	0.078272
19	0.26 ± 0.05	b	19	0.24 ± 0.05	bc	19	0.36 ± 0.04	b	19	0.36 ± 0.03	bc	19	0.559456	0.96207		0.00879152	0.0455236
26	0.26 ± 0.02	b	26	0.26 ± 0.02	bc	26	0.33 ± 0.07	b	26	0.41 ± 0.11	bc	26	0.892181	0.251591		0.17557	0.0954466
33	0.18 ± 0.01	b	33	0.21 ± 0.04	bcd	33	0.29 ± 0.02	b	33	0.26 ± 0.03	bc	33	0.2191	0.227579		0.0199716	0.265289
47	0.13 ± 0.03	b	47	0.09 ± 0.01	e	47	0.13 ± 0.02	b	47	0.14 ± 0.01	c	47	0.0716815	0.378471		0.909176	0.00666381
77	0.19 ± 0.04	b	77	0.13 ± 0.01	de	77	0.21 ± 0.02	b	77	0.19 ± 0.02	c	77	0.0223064	0.168807		0.557528	0.0136159
118	0.21 ± 0.07	b	118	0.18 ± 0.03	cde	118	0.25 ± 0.03	b	118	0.25 ± 0.03	bc	118	0.369759	0.970593		0.14406	0.0819874
Fructose
ANOVA(P Value)	4.66e-13			2e-16			2e-16			1.38e-14
	Concentration (mg/g) (Mean ± SD)	Tukey HSD (α 0.05)		Concentration (mg/g) (Mean ± SD)	Tukey HSD (α 0.05)		Concentration (mg/g) (Mean ± SD)	Tukey HSD (α 0.05)		Concentration (mg/g) (Mean ± SD)	Tukey HSD (α 0.05)		P value (RC vs CC)	P value (RP vs CP)		P value (RC vs RP)	P value (CC vs CP)
0	4.22 ± 0.6	d	0	3.67 ± 0.23	g	0	4.36 ± 1.38	e	0	3.76 ± 0.69	d	0	0.138887	0.470689		0.850536	0.846205
8	5.98 ± 0.94	cd	8	5.78 ± 0.18	g	8	4.47 ± 0.84	e	8	4.88 ± 1.17	d	8	0.688783	0.591832		0.0360601	0.214678
12	6.59 ± 0.32	cd	12	7 ± 0.78	fg	12	5.13 ± 0.66	de	12	4.97 ± 1.29	d	12	0.370892	0.834412		0.0501347	0.118633
19	10.43 ± 1.05	cd	19	10.22 ± 0.89	ef	19	8.29 ± 1.32	cd	19	7.89 ± 0.53	cd	19	0.769456	0.601547		0.0306674	0.00209761
26	13.37 ± 2.23	bc	26	13.21 ± 0.76	de	26	9.99 ± 1.54	c	26	12.01 ± 3.29	c	26	0.892662	0.30959		0.153354	0.578612
33	13.6 ± 0.61	bc	33	15.03 ± 1.12	d	33	10.63 ± 0.43	c	33	10.66 ± 0.72	c	33	0.106601	0.940176		0.0315319	0.0012472
47	18.66 ± 2.75	b	47	19.23 ± 0.84	c	47	10.95 ± 2.45	c	47	11.96 ± 3.44	c	47	0.702482	0.649196		0.0138314	0.0156236
77	32.62 ± 8.1	a	77	27.72 ± 2.3	b	77	22.98 ± 1.81	b	77	20.92 ± 0.89	b	77	0.288829	0.0865947		0.10121	0.0107152
118	31.78 ± 3.1	a	118	33.38 ± 3.43	a	118	30.71 ± 1.72	a	118	30.2 ± 3.09	a	118	0.514149	0.791252		0.548917	0.0111144
Glucose
ANOVA(P Value)	7.41e-06			4.75e-12			1.22e-13			5.74e-11
	Concentration (mg/g) (Mean ± SD)	Tukey HSD (α 0.05)		Concentration (mg/g) (Mean ± SD)	Tukey HSD (α 0.05)		Concentration (mg/g) (Mean ± SD)	Tukey HSD (α 0.05)		Concentration (mg/g) (Mean ± SD)	Tukey HSD (α 0.05)		P value (RC vs CC)	P value (RP vs CP)		P value (RC vs RP)	P value (CC vs CP)
0	3.36 ± 0.65	d	0	3.45 ± 0.46	e	0	2.79 ± 0.47	c	0	2.71 ± 0.97	e	0	0.837264	0.887169		0.184398	0.113003
8	5.9 ± 0.98	cd	8	6.29 ± 0.27	de	8	4.14 ± 0.75	c	8	4.44 ± 0.99	de	8	0.469119	0.647791		0.00810202	0.0161842
12	6.99 ± 0.69	bcd	12	7.87 ± 0.86	cd	12	4.59 ± 0.44	c	12	4.51 ± 1.36	de	12	0.163103	0.919968		0.0161273	0.0374203
19	11.15 ± 0.74	abc	19	11.63 ± 0.89	bc	19	8.54 ± 1.55	b	19	8.34 ± 0.8	cd	19	0.444425	0.830354		0.0219774	1.98503e-05
26	14.07 ± 2.01	ab	26	14.42 ± 1.09	b	26	10.86 ± 1.87	b	26	12.79 ± 3.33	bc	26	0.774326	0.351833		0.15194	0.506803
33	12.27 ± 1.45	abc	33	14.06 ± 1.02	b	33	10.98 ± 0.72	b	33	11.35 ± 0.76	bc	33	0.110022	0.499271		0.179229	0.0046313
47	12.12 ± 3.17	abc	47	12.88 ± 0.83	b	47	9.81 ± 2.97	b	47	11.37 ± 3.28	bc	47	0.658507	0.506134		0.223348	0.39859
77	15.55 ± 7.95	a	77	14.29 ± 1.66	b	77	15.69 ± 1.61	a	77	15.8 ± 1.07	ab	77	0.767504	0.915092		0.968679	0.0910592
118	18.2 ± 2.72	a	118	19.03 ± 4.2	a	118	18.17 ± 1.68	a	118	18.44 ± 1.45	a	118	0.752432	0.833855		0.989105	0.500832
Malate
ANOVA(P Value)	6.97e-10			3.92e-16			9.17e-07			2.66e-05
	Concentration (mg/g) (Mean ± SD)	Tukey HSD (α 0.05)		Concentration (mg/g) (Mean ± SD)	Tukey HSD (α 0.05)		Concentration (mg/g) (Mean ± SD)	Tukey HSD (α 0.05)		Concentration (mg/g) (Mean ± SD)	Tukey HSD (α 0.05)		P value (RC vs CC)	P value (RP vs CP)		P value (RC vs RP)	P value (CC vs CP)
0	9.56 ± 4.69	cde	0	11.52 ± 2.31	cd	0	1.41 ± 0.44	d	0	1.59 ± 0.44	c	0	0.479858	0.678797		0.0296098	0.0148136
8	16.48 ± 1.34	bc	8	17.06 ± 1.03	b	8	4.1 ± 1.02	cd	8	3.84 ± 2.66	bc	8	0.515963	0.865068		0.00111753	0.00107835
12	19.67 ± 1.62	ab	12	20.23 ± 1.1	b	12	6.87 ± 1.1	bc	12	5.14 ± 1.02	bc	12	0.589093	0.0868332		0.000256952	0.00553004
19	26.46 ± 5.01	a	19	25.32 ± 2.1	a	19	10.89 ± 2.62	ab	19	9.71 ± 3.09	ab	19	0.689495	0.579633		0.0103632	0.000146159
26	27.85 ± 6.24	a	26	27.77 ± 1.9	a	26	11.82 ± 2.8	a	26	13.81 ± 4.92	a	26	0.981536	0.509187		0.0299184	0.0203363
33	19.57 ± 2.55	ab	33	17.99 ± 3.59	b	33	6.82 ± 1.2	bc	33	6.59 ± 2.44	bc	33	0.549244	0.871582		0.00293232	0.00382893
47	12.61 ± 2.43	bcd	47	12.02 ± 0.92	c	47	5.48 ± 1.06	cd	47	5.6 ± 1.82	bc	47	0.665921	0.913295		0.0194396	0.0111749
77	8.06 ± 2.09	de	77	7.17 ± 1.63	de	77	4.84 ± 1.79	cd	77	4.75 ± 0.92	bc	77	0.529515	0.93584		0.0936653	0.0480402
118	3.17 ± 0.58	e	118	3.54 ± 0.82	e	118	3.59 ± 2.29	cd	118	2.36 ± 0.07	c	118	0.487849	0.406328		0.768525	0.190117
Myo-inositol
ANOVA(P Value)	4.38e-08			1.87e-09			0.00126			0.00236
	Concentration (mg/g) (Mean ± SD)	Tukey HSD (α 0.05)		Concentration (mg/g) (Mean ± SD)	Tukey HSD (α 0.05)		Concentration (mg/g) (Mean ± SD)	Tukey HSD (α 0.05)		Concentration (mg/g) (Mean ± SD)	Tukey HSD (α 0.05)		P value (RC vs CC)	P value (RP vs CP)		P value (RC vs RP)	P value (CC vs CP)
0	0 ± 0.03	d	0	0.06 ± 0.03	c	0	0.2 ± 0.1	c	0	0.19 ± 0.16	b	0	0.330274	0.959124		0.0785875	0.16859
8	0.09 ± 0.04	cd	8	0.15 ± 0.01	bc	8	0.35 ± 0.04	abc	8	0.4 ± 0.05	ab	8	0.0141017	0.254599		0.0040293	0.00218195
12	0.13 ± 0.05	cd	12	0.17 ± 0.03	bc	12	0.37 ± 0.11	abc	12	0.42 ± 0.11	ab	12	0.299353	0.558343		0.0198494	0.0434308
19	0.21 ± 0.03	bc	19	0.23 ± 0.03	b	19	0.41 ± 0.1	abc	19	0.4 ± 0.1	ab	19	0.545932	0.824366		0.0137559	0.0314512
26	0.2 ± 0.07	c	26	0.22 ± 0.03	b	26	0.29 ± 0.07	bc	26	0.44 ± 0.14	ab	26	0.674154	0.102414		0.0365959	0.0794359
33	0.15 ± 0.03	cd	33	0.16 ± 0.03	bc	33	0.33 ± 0.07	bc	33	0.32 ± 0.03	b	33	0.906469	0.83		0.0548144	0.000143216
47	0.22 ± 0.09	bc	47	0.22 ± 0.02	b	47	0.37 ± 0.13	abc	47	0.44 ± 0.14	ab	47	0.946394	0.51482		0.241982	0.0395022
77	0.47 ± 0.09	a	77	0.42 ± 0.1	a	77	0.55 ± 0.06	a	77	0.63 ± 0.12	a	77	0.493195	0.298002		0.0568474	0.00243031
118	0.38 ± 0.07	ab	118	0.45 ± 0.12	a	118	0.43 ± 0.1	ab	118	0.44 ± 0.07	ab	118	0.354045	0.871904		0.31154	0.207745
Quinate
ANOVA(P Value)	2e-16			2e-16			1.8e-13			1.36e-09
	Concentration (mg/g) (Mean ± SD)	Tukey HSD (α 0.05)		Concentration (mg/g) (Mean ± SD)	Tukey HSD (α 0.05)		Concentration (mg/g) (Mean ± SD)	Tukey HSD (α 0.05)		Concentration (mg/g) (Mean ± SD)	Tukey HSD (α 0.05)		P value (RC vs CC)	P value (RP vs CP)		P value (RC vs RP)	P value (CC vs CP)
0	16.5 ± 1.06	bc	0	14.44 ± 0.92	bc	0	7.93 ± 1.29	de	0	6.06 ± 2.08	b	0	0.0259517	0.178048		0.00201976	0.00185335
8	21.95 ± 2.06	a	8	17.54 ± 0.77	ab	8	13.03 ± 2.37	bc	8	12.21 ± 2.49	a	8	0.00706512	0.649484		0.00176406	0.00847195
12	21.66 ± 1.39	a	12	19.72 ± 2.42	a	12	16.77 ± 3.29	ab	12	12.89 ± 2.86	a	12	0.215729	0.165102		0.0147916	0.0800663
19	19.62 ± 3.62	ab	19	14.82 ± 2.72	bc	19	19.36 ± 4.21	a	19	13.03 ± 3.6	a	19	0.0782863	0.0624244		0.849349	0.0919686
26	13.72 ± 3.29	c	26	11.99 ± 1.29	c	26	11.87 ± 1.28	cd	26	13.37 ± 3.17	a	26	0.366209	0.415076		0.430768	0.471437
33	6.84 ± 0.3	d	33	6.3 ± 0.16	d	33	6.04 ± 0.37	ef	33	5.3 ± 0.31	b	33	0.0256759	0.0222851		0.147909	0.0146606
47	2.93 ± 0.47	de	47	2.7 ± 0.21	e	47	2.18 ± 0.69	fg	47	2.31 ± 0.75	b	47	0.405543	0.815967		0.00877398	0.369712
77	1.35 ± 0.5	e	77	0.99 ± 0.14	e	77	1.41 ± 0.17	fg	77	1.38 ± 0.13	b	77	0.22078	0.788016		0.726462	0.00317744
118	0.6 ± 0.07	e	118	0.58 ± 0.12	e	118	0.94 ± 0.28	g	118	0.77 ± 0.03	b	118	0.780254	0.370941		0.107641	0.0230118
Sorbitol
ANOVA(P Value)	2.82e-10			2e-16			4.35e-12			1.75e-08
	Concentration (mg/g) (Mean ± SD)	Tukey HSD (α 0.05)		Concentration (mg/g) (Mean ± SD)	Tukey HSD (α 0.05)		Concentration (mg/g) (Mean ± SD)	Tukey HSD (α 0.05)		Concentration (mg/g) (Mean ± SD)	Tukey HSD (α 0.05)		P value (RC vs CC)	P value (RP vs CP)		P value (RC vs RP)	P value (CC vs CP)
0	4.81 ± 0.94	a	0	5.53 ± 0.87	a	0	9.11 ± 1.46	a	0	8.74 ± 1.54	ab	0	0.303412	0.742963		0.00686292	0.0128397
8	4.41 ± 0.4	ab	8	4.52 ± 0.44	b	8	8.84 ± 0.98	ab	8	9.11 ± 1.35	a	8	0.718517	0.756255		0.00124422	0.00369403
12	2.99 ± 0.45	bcd	12	3.41 ± 0.33	cd	12	6.51 ± 1.55	bc	12	7.13 ± 1.8	abc	12	0.186119	0.642919		0.0192613	0.0583431
19	3.51 ± 0.51	abc	19	4.02 ± 0.16	bc	19	8.81 ± 0.95	ab	19	9.13 ± 1.36	a	19	0.108547	0.712477		0.000301723	0.00464273
26	2.17 ± 0.54	cd	26	2.54 ± 0.3	d	26	7.06 ± 0.95	abc	26	8.44 ± 2.7	ab	26	0.282688	0.372269		0.00513483	0.0240555
33	1.72 ± 0.27	def	33	1.63 ± 0.26	e	33	5.86 ± 0.66	cd	33	5.53 ± 0.19	bcd	33	0.67154	0.382669		0.00644507	7.15691e-05
47	1.81 ± 1.37	de	47	1.26 ± 0.13	ef	47	3.57 ± 1.06	de	47	4.06 ± 1.58	cde	47	0.454143	0.622792		0.227861	0.0363845
77	0.38 ± 0.2	ef	77	0.49 ± 0.13	fg	77	1.85 ± 0.73	e	77	2.04 ± 0.26	de	77	0.37479	0.648395		0.017575	0.00301281
118	0.11 ± 0.08	f	118	0.05 ± 0.04	g	118	1.2 ± 0.62	e	118	0.45 ± 0.29	e	118	0.191609	0.113491		0.0455842	0.125481
Starch
ANOVA(P Value)	4.19e-10			2.34e-12			8.45e-09			9.25e-07
	Concentration (mg/g) (Mean ± SD)	Tukey HSD (α 0.05)		Concentration (mg/g) (Mean ± SD)	Tukey HSD (α 0.05)		Concentration (mg/g) (Mean ± SD)	Tukey HSD (α 0.05)		Concentration (mg/g) (Mean ± SD)	Tukey HSD (α 0.05)		P value (RC vs CC)	P value (RP vs CP)		P value (RC vs RP)	P value (CC vs CP)
12	0.19 ± 0.02	c	12	0.22 ± 0.06	c	12	0.65 ± 0.11	cd	12	0.45 ± 0.08	b	12	0.332821	0.0228516		0.00546811	0.0460456
19	0.37 ± 0.09	c	19	0.31 ± 0.13	c	19	0.13 ± 0.08	d	19	0.07 ± 0.02	b	19	0.488632	0.341161		0.0801921	0.234668
26	3.21 ± 0.16	c	26	2.16 ± 0.27	c	26	0.51 ± 0.12	cd	26	0.36 ± 0.17	b	26	0.000582087	0.240572		0.000214763	0.00628764
33	9.4 ± 1.12	b	33	9.87 ± 1.31	b	33	2.74 ± 0.29	bc	33	2.85 ± 1.12	b	33	0.601992	0.861954		0.000656238	1.10568e-05
47	14.95 ± 3.19	a	47	16.04 ± 3.07	a	47	6.16 ± 2.2	a	47	5.83 ± 1.79	a	47	0.64122	0.822553		0.0195486	0.00720459
77	13.51 ± 2.54	ab	77	12.27 ± 1.71	b	77	7.15 ± 1.35	a	77	6.35 ± 1.55	a	77	0.447731	0.467664		0.00694613	0.000524067
118	3.11 ± 3.3	c	118	2.34 ± 2.05	c	118	3.36 ± 0.53	b	118	2.22 ± 0.98	b	118	0.704656	0.0852372		0.871573	0.838528
Succinate
ANOVA(P Value)	0.00398			2.77e-07			0.000281			0.000415
	Concentration (mg/g) (Mean ± SD)	Tukey HSD (α 0.05)		Concentration (mg/g) (Mean ± SD)	Tukey HSD (α 0.05)		Concentration (mg/g) (Mean ± SD)	Tukey HSD (α 0.05)		Concentration (mg/g) (Mean ± SD)	Tukey HSD (α 0.05)		P value (RC vs CC)	P value (RP vs CP)		P value (RC vs RP)	P value (CC vs CP)
0	0.4 ± 0.29	a	0	0.28 ± 0.07	ab	0	0.69 ± 0.54	ab	0	0.55 ± 0.42	ab	0	0.417917	0.691318		0.385156	0.253412
8	0.4 ± 0.1	a	8	0.29 ± 0.02	a	8	0.54 ± 0.16	abc	8	0.55 ± 0.14	ab	8	0.0581809	0.860967		0.160288	0.0297742
12	0.22 ± 0.07	ab	12	0.22 ± 0.05	abc	12	0.74 ± 0.22	a	12	0.71 ± 0.22	a	12	0.917023	0.898974		0.022825	0.0847133
19	0.23 ± 0.05	ab	19	0.19 ± 0.06	bc	19	0.28 ± 0.05	abc	19	0.3 ± 0.03	abc	19	0.337542	0.532839		0.0106546	0.0762843
26	0.22 ± 0.02	ab	26	0.21 ± 0.03	abc	26	0.22 ± 0.03	bc	26	0.3 ± 0.13	abc	26	0.458816	0.289593		0.951305	0.230445
33	0.14 ± 0	ab	33	0.17 ± 0.04	cd	33	0.21 ± 0.02	c	33	0.2 ± 0.04	bc	33	0.449193	0.560819		0.0361175	0.494801
47	0.12 ± 0.03	b	47	0.09 ± 0.02	d	47	0.09 ± 0.02	c	47	0.1 ± 0.02	c	47	0.132959	0.494142		0.117466	0.444287
77	0.13 ± 0.02	b	77	0.09 ± 0.02	d	77	0.16 ± 0.01	c	77	0.14 ± 0.02	c	77	0.0146772	0.0920827		0.106153	0.0587124
118	0.13 ± 0.01	b	118	0.14 ± 0.02	cd	118	0.21 ± 0.04	c	118	0.18 ± 0.04	bc	118	0.603372	0.357416		0.021582	0.198302
Sucrose
ANOVA(P Value)	2.19e-07			1.03e-12			6.86e-06			4.11e-07
	Concentration (mg/g) (Mean ± SD)	Tukey HSD (α 0.05)		Concentration (mg/g) (Mean ± SD)	Tukey HSD (α 0.05)		Concentration (mg/g) (Mean ± SD)	Tukey HSD (α 0.05)		Concentration (mg/g) (Mean ± SD)	Tukey HSD (α 0.05)		P value (RC vs CC)	P value (RP vs CP)		P value (RC vs RP)	P value (CC vs CP)
0	1.21 ± 0.69	c	0	1.61 ± 0.77	d	0	8.16 ± 5.48	bc	0	7.08 ± 2.97	bc	0	0.561466	0.742047		0.0628924	0.250412
8	1.57 ± 0.35	c	8	1.43 ± 0.19	d	8	3.86 ± 0.51	c	8	4.27 ± 0.53	c	8	0.483104	0.305599		0.00505359	0.0031323
12	2.15 ± 0.23	bc	12	2.48 ± 0.11	d	12	3.94 ± 1.11	c	12	4.49 ± 1.13	c	12	0.0409964	0.546202		0.0668157	0.0948315
19	4.11 ± 0.6	bc	19	3.86 ± 0.66	cd	19	4.95 ± 1.02	bc	19	4.59 ± 0.49	c	19	0.589387	0.549497		0.154878	0.0120763
26	5.14 ± 0.88	bc	26	4.42 ± 0.56	cd	26	4.85 ± 0.76	bc	26	6.49 ± 1.83	bc	26	0.220635	0.147462		0.742914	0.166304
33	6.18 ± 0.28	bc	33	6.12 ± 0.33	c	33	6.8 ± 0.63	bc	33	6.46 ± 1.02	bc	33	0.807434	0.582004		0.287386	0.48978
47	7.41 ± 0.91	ab	47	6.2 ± 0.79	c	47	6.43 ± 1.43	bc	47	7.07 ± 1.9	bc	47	0.0916751	0.61007		0.415095	0.420123
77	13.07 ± 4.54	a	77	11.1 ± 1.47	b	77	10.17 ± 1.68	ab	77	9.58 ± 0.94	b	77	0.43881	0.56083		0.160103	0.14403
118	12.57 ± 5.33	a	118	15.13 ± 3.4	a	118	14.56 ± 3.26	a	118	14.96 ± 2.65	a	118	0.448944	0.868231		0.539036	0.179679
Xylose
ANOVA(P Value)	0.309			0.000565			0.0565			0.0357
	Concentration (mg/g) (Mean ± SD)	Tukey HSD (α 0.05)		Concentration (mg/g) (Mean ± SD)	Tukey HSD (α 0.05)		Concentration (mg/g) (Mean ± SD)	Tukey HSD (α 0.05)		Concentration (mg/g) (Mean ± SD)	Tukey HSD (α 0.05)		P value (RC vs CC)	P value (RP vs CP)		P value (RC vs RP)	P value (CC vs CP)
0	0.3 ± 0.17	a	0	0.22 ± 0.05	b	0	0.54 ± 0.34	a	0	0.44 ± 0.23	ab	0	0.41618	0.650456		0.253013	0.127986
8	0.24 ± 0.06	a	8	0.18 ± 0.01	b	8	0.31 ± 0.06	ab	8	0.35 ± 0.09	ab	8	0.0954549	0.521527		0.197078	0.0440845
12	0.18 ± 0.03	a	12	0.19 ± 0.03	b	12	0.3 ± 0.06	ab	12	0.32 ± 0.07	ab	12	0.605456	0.675215		0.0432204	0.0887574
19	0.25 ± 0.05	a	19	0.24 ± 0.04	ab	19	0.38 ± 0.06	ab	19	0.36 ± 0.02	ab	19	0.703931	0.594108		0.00196279	0.0123206
26	0.28 ± 0.04	a	26	0.3 ± 0.05	a	26	0.36 ± 0.03	ab	26	0.53 ± 0.22	a	26	0.527579	0.169563		0.132961	0.0863377
33	0.23 ± 0.01	a	33	0.25 ± 0.03	ab	33	0.33 ± 0.02	ab	33	0.3 ± 0.03	ab	33	0.594057	0.146991		0.0186091	0.0935905
47	0.23 ± 0.02	a	47	0.2 ± 0.01	b	47	0.19 ± 0.04	b	47	0.2 ± 0.04	b	47	0.00995916	0.807292		0.129808	0.980365
77	0.3 ± 0.06	a	77	0.24 ± 0.02	ab	77	0.33 ± 0.02	ab	77	0.3 ± 0.03	ab	77	0.0942249	0.299666		0.347971	0.0132642
118	0.28 ± 0.04	a	118	0.26 ± 0.04	ab	118	0.34 ± 0.04	ab	118	0.32 ± 0.03	ab	118	0.470774	0.49874		0.246492	0.0753623
Succinate
Xylose

## Sheet: Genes
Comparison among different Stages												Comparison between reduced and control fruit load			Comparison between cortex and pith
	RC		CC			RP			CP
MdAGPase3
ANOVA(P Value)	0.000909			4.81e-05			0.000482			1.31e-06
	Relative Expression (Mean ± SE)	Tukey HSD (α 0.05)		Relative Expression (Mean ± SE)	Tukey HSD (α 0.05)		Relative Expression (Mean ± SE)	Tukey HSD (α 0.05)		Relative Expression (Mean ± SE)	Tukey HSD (α 0.05)		P value (RC vs CC)	P value (RP vs CP)	P value (RC vs RP)	P value (CC vs CP)
0	1 ± 0.27	c	0	0.98 ± 0.21	c	0	1.25 ± 0.3	bc	0	0.76 ± 0.17	d	0	0.900021	0.0304727	0.204771	0.0722533
8	1.54 ± 0.49	abc	8	1.13 ± 0.24	bc	8	0.86 ± 0.17	c	8	1.06 ± 0.22	cd	8	0.355885	0.103489	0.0728304	0.754931
19	1.31 ± 0.25	bc	19	1.31 ± 0.27	bc	19	1.35 ± 0.3	abc	19	1.3 ± 0.27	bc	19	0.926502	0.843393	0.928369	0.91144
26	1.69 ± 0.36	abc	26	1.79 ± 0.43	ab	26	1.75 ± 0.42	ab	26	1.85 ± 0.41	ab	26	0.864891	0.727991	0.906056	0.694314
47	2.81 ± 0.66	a	47	2.65 ± 0.6	a	47	2.38 ± 0.57	a	47	2.28 ± 0.51	a	47	0.798932	0.871992	0.602235	0.409188
118	2.45 ± 0.5	ab	118	2.39 ± 0.54	a	118	1.87 ± 0.43	ab	118	2.14 ± 0.44	a	118	0.781418	0.34979	0.075216	0.62961
MdAGPase4
ANOVA(P Value)	3.18e-06			6.73e-05			0.0357			9.98e-06
	Relative Expression (Mean ± SE)	Tukey HSD (α 0.05)		Relative Expression (Mean ± SE)	Tukey HSD (α 0.05)		Relative Expression (Mean ± SE)	Tukey HSD (α 0.05)		Relative Expression (Mean ± SE)	Tukey HSD (α 0.05)		P value (RC vs CC)	P value (RP vs CP)	P value (RC vs RP)	P value (CC vs CP)
0	1 ± 0.05	ab	0	0.82 ± 0.14	bc	0	0.91 ± 0.17	ab	0	0.49 ± 0.04	b	0	0.187677	0.0330976	0.461417	0.0766402
8	1.08 ± 0.13	a	8	0.78 ± 0.08	c	8	0.77 ± 0.06	b	8	0.82 ± 0.04	a	8	0.0568732	0.435068	0.0869891	0.645919
19	0.73 ± 0.07	bc	19	0.7 ± 0.08	c	19	0.86 ± 0.09	ab	19	1.04 ± 0.14	a	19	0.721957	0.297543	0.163747	0.131247
26	0.64 ± 0.04	c	26	0.94 ± 0.11	bc	26	0.95 ± 0.14	ab	26	1.11 ± 0.09	a	26	0.0216858	0.34163	0.117618	0.205714
47	1.34 ± 0.17	a	47	1.72 ± 0.11	a	47	1.39 ± 0.1	a	47	1.12 ± 0.07	a	47	0.0691398	0.0419639	0.773257	0.0174193
118	1.38 ± 0.08	a	118	1.31 ± 0.16	ab	118	0.99 ± 0.08	ab	118	1.09 ± 0.12	a	118	0.57068	0.545102	0.0110359	0.459356
MdAGPase5
ANOVA(P Value)	0.192			0.000507			0.134			1.4e-05
	Relative Expression (Mean ± SE)	Tukey HSD (α 0.05)		Relative Expression (Mean ± SE)	Tukey HSD (α 0.05)		Relative Expression (Mean ± SE)	Tukey HSD (α 0.05)		Relative Expression (Mean ± SE)	Tukey HSD (α 0.05)		P value (RC vs CC)	P value (RP vs CP)	P value (RC vs RP)	P value (CC vs CP)
0	1 ± 0.26	a	0	0.7 ± 0.13	b	0	1.22 ± 0.37	a	0	0.6 ± 0.13	d	0	0.278648	0.0488846	0.52728	0.226641
8	0.96 ± 0.25	a	8	1.13 ± 0.23	a	8	0.86 ± 0.16	a	8	0.94 ± 0.19	bc	8	0.355887	0.410259	0.841281	0.251026
19	0.99 ± 0.21	a	19	1.19 ± 0.22	a	19	1.3 ± 0.28	a	19	1.28 ± 0.29	abc	19	0.152279	0.916084	0.188723	0.70956
26	1.21 ± 0.27	a	26	1.54 ± 0.35	a	26	1.31 ± 0.28	a	26	1.52 ± 0.32	a	26	0.256603	0.307406	0.410232	0.972077
47	1.17 ± 0.25	a	47	1.31 ± 0.26	a	47	1.53 ± 0.3	a	47	1.48 ± 0.31	ab	47	0.451996	0.771991	0.226685	0.508621
118	1.62 ± 0.34	a	118	1.28 ± 0.28	a	118	1.01 ± 0.3	a	118	0.81 ± 0.15	cd	118	0.204389	0.575519	0.133829	0.0642191
MdASPA1
ANOVA(P Value)	0.000201			1.08e-05			0.000139			7.58e-09
	Relative Expression (Mean ± SE)	Tukey HSD (α 0.05)		Relative Expression (Mean ± SE)	Tukey HSD (α 0.05)		Relative Expression (Mean ± SE)	Tukey HSD (α 0.05)		Relative Expression (Mean ± SE)	Tukey HSD (α 0.05)		P value (RC vs CC)	P value (RP vs CP)	P value (RC vs RP)	P value (CC vs CP)
0	1 ± 0.22	c	0	1.07 ± 0.21	d	0	0.93 ± 0.19	c	0	0.71 ± 0.12	c	0	0.671072	0.20098	0.54465	0.0782517
8	1.14 ± 0.19	bc	8	1.19 ± 0.21	cd	8	1.03 ± 0.16	bc	8	1.04 ± 0.17	b	8	0.639278	0.8451	0.0482214	0.0611531
19	2.02 ± 0.34	a	19	2.05 ± 0.33	a	19	1.9 ± 0.35	a	19	1.97 ± 0.33	a	19	0.755311	0.720131	0.268942	0.305962
26	1.75 ± 0.28	a	26	1.84 ± 0.3	ab	26	1.84 ± 0.4	a	26	1.85 ± 0.3	a	26	0.420603	0.810936	0.984569	0.823644
47	1.48 ± 0.24	ab	47	1.39 ± 0.23	bcd	47	2.33 ± 0.39	a	47	2.4 ± 0.51	a	47	0.366865	0.98793	0.000779812	0.0150212
118	1.62 ± 0.31	ab	118	1.45 ± 0.24	bc	118	1.69 ± 0.34	ab	118	1.72 ± 0.28	a	118	0.38544	0.776923	0.880838	0.00767769
MdASPA4
ANOVA(P Value)	2.35e-05			4.29e-05			5.91e-07			4.35e-11
	Relative Expression (Mean ± SE)	Tukey HSD (α 0.05)		Relative Expression (Mean ± SE)	Tukey HSD (α 0.05)		Relative Expression (Mean ± SE)	Tukey HSD (α 0.05)		Relative Expression (Mean ± SE)	Tukey HSD (α 0.05)		P value (RC vs CC)	P value (RP vs CP)	P value (RC vs RP)	P value (CC vs CP)
0	1 ± 0.51	b	0	1.1 ± 0.51	ab	0	8.24 ± 3	b	0	5.23 ± 2.17	c	0	0.769467	0.0963296	0.00376517	0.0496207
8	0.54 ± 0.25	b	8	0.29 ± 0.14	bc	8	10.45 ± 3.9	b	8	12.68 ± 4.63	b	8	0.15735	0.152506	0.00181717	0.00137118
19	0.51 ± 0.18	b	19	0.64 ± 0.25	bc	19	6.87 ± 2.8	b	19	7.8 ± 2.91	bc	19	0.312218	0.491942	0.000992783	0.000533597
26	0.35 ± 0.16	bc	26	0.3 ± 0.13	bc	26	10.7 ± 4.45	b	26	12.84 ± 4.77	b	26	0.767857	0.361315	0.00121319	0.0032142
47	4.54 ± 2.58	a	47	4.68 ± 2.35	a	47	232.54 ± 101.61	a	47	226.66 ± 85.89	a	47	0.948314	0.803643	0.0106197	0.00243386
118	0.1 ± 0.04	c	118	0.11 ± 0.05	c	118	18.68 ± 10.98	b	118	13.9 ± 5.57	b	118	0.927422	0.988941	0.0833602	0.00485382
MdCWINV
ANOVA(P Value)	5.2e-09			1.04e-05			2.92e-08			2.24e-07
	Relative Expression (Mean ± SE)	Tukey HSD (α 0.05)		Relative Expression (Mean ± SE)	Tukey HSD (α 0.05)		Relative Expression (Mean ± SE)	Tukey HSD (α 0.05)		Relative Expression (Mean ± SE)	Tukey HSD (α 0.05)		P value (RC vs CC)	P value (RP vs CP)	P value (RC vs RP)	P value (CC vs CP)
0	1 ± 0.4	a	0	0.79 ± 0.24	a	0	3.88 ± 1.12	a	0	4.66 ± 1.44	a	0	0.703715	0.298551	0.0100982	0.00260074
8	0.56 ± 0.18	a	8	0.78 ± 0.23	a	8	2.96 ± 0.95	ab	8	3.19 ± 0.91	ab	8	0.0730773	0.521543	0.00551182	0.000478814
19	0.95 ± 0.3	a	19	0.92 ± 0.31	a	19	2.88 ± 0.81	ab	19	2.27 ± 0.74	ab	19	0.835891	0.14865	0.00392657	0.000154877
26	0.7 ± 0.25	a	26	0.55 ± 0.17	a	26	1.95 ± 0.58	b	26	1.65 ± 0.65	b	26	0.448391	0.398303	0.0109427	0.00955632
47	0.25 ± 0.08	b	47	0.41 ± 0.16	a	47	3.97 ± 1.31	ab	47	3.44 ± 1.23	ab	47	0.164547	0.567985	0.000599491	0.0206915
118	0.05 ± 0.01	c	118	0.08 ± 0.04	b	118	0.45 ± 0.19	c	118	0.25 ± 0.1	c	118	0.517942	0.218037	0.00479167	0.62192
MdFK1
ANOVA(P Value)	0.000933			0.168			0.013			0.00063
	Relative Expression (Mean ± SE)	Tukey HSD (α 0.05)		Relative Expression (Mean ± SE)	Tukey HSD (α 0.05)		Relative Expression (Mean ± SE)	Tukey HSD (α 0.05)		Relative Expression (Mean ± SE)	Tukey HSD (α 0.05)		P value (RC vs CC)	P value (RP vs CP)	P value (RC vs RP)	P value (CC vs CP)
0	1 ± 0.09	ab	0	1.06 ± 0.11	a	0	1.72 ± 0.36	ab	0	1.38 ± 0.12	abc	0	0.610929	0.383347	0.029917	0.0554793
8	0.99 ± 0.15	ab	8	0.69 ± 0.06	a	8	1.36 ± 0.12	ab	8	1.17 ± 0.08	bc	8	0.0504443	0.0671696	0.114569	0.00123563
19	0.7 ± 0.07	b	19	0.91 ± 0.11	a	19	1.43 ± 0.19	ab	19	1.76 ± 0.26	ab	19	0.120036	0.299473	0.0225407	0.00247953
26	0.82 ± 0.09	b	26	0.94 ± 0.18	a	26	1.63 ± 0.14	ab	26	1.75 ± 0.23	ab	26	0.651325	0.671984	0.00669104	0.023096
47	0.79 ± 0.09	b	47	0.85 ± 0.1	a	47	2.36 ± 0.23	a	47	1.87 ± 0.23	a	47	0.636908	0.111075	0.000963065	0.0192342
118	1.43 ± 0.17	a	118	1.07 ± 0.15	a	118	1.18 ± 0.24	b	118	0.96 ± 0.11	c	118	0.114753	0.489797	0.133763	0.401432
MdFK3
ANOVA(P Value)	0.000124			1.01e-05			3.74e-05			1.53e-06
	Relative Expression (Mean ± SE)	Tukey HSD (α 0.05)		Relative Expression (Mean ± SE)	Tukey HSD (α 0.05)		Relative Expression (Mean ± SE)	Tukey HSD (α 0.05)		Relative Expression (Mean ± SE)	Tukey HSD (α 0.05)		P value (RC vs CC)	P value (RP vs CP)	P value (RC vs RP)	P value (CC vs CP)
0	1 ± 0.2	a	0	0.83 ± 0.14	ab	0	0.61 ± 0.1	a	0	0.57 ± 0.09	ab	0	0.346646	0.500107	0.0122128	0.07351
8	0.82 ± 0.18	ab	8	0.9 ± 0.14	a	8	0.56 ± 0.08	ab	8	0.62 ± 0.1	a	8	0.554219	0.243353	0.260167	0.0052007
19	0.61 ± 0.1	abc	19	0.65 ± 0.14	ab	19	0.58 ± 0.09	ab	19	0.57 ± 0.09	ab	19	0.861482	0.773243	0.750733	0.440959
26	0.46 ± 0.07	bcd	26	0.59 ± 0.11	ab	26	0.37 ± 0.06	bc	26	0.41 ± 0.07	b	26	0.155674	0.424279	0.00576814	0.145499
47	0.41 ± 0.1	cd	47	0.5 ± 0.09	b	47	0.47 ± 0.08	ab	47	0.41 ± 0.08	b	47	0.338399	0.418545	0.631342	0.219941
118	0.3 ± 0.05	d	118	0.26 ± 0.05	c	118	0.24 ± 0.05	c	118	0.25 ± 0.04	c	118	0.367919	0.779091	0.307107	0.813067
MdFK4
ANOVA(P Value)	2.04e-10			9.08e-08			4.12e-07			3.03e-09
	Relative Expression (Mean ± SE)	Tukey HSD (α 0.05)		Relative Expression (Mean ± SE)	Tukey HSD (α 0.05)		Relative Expression (Mean ± SE)	Tukey HSD (α 0.05)		Relative Expression (Mean ± SE)	Tukey HSD (α 0.05)		P value (RC vs CC)	P value (RP vs CP)	P value (RC vs RP)	P value (CC vs CP)
0	1 ± 0.18	a	0	1.17 ± 0.19	a	0	1.8 ± 0.3	a	0	1.24 ± 0.2	a	0	0.393106	0.0608896	0.0127533	0.612323
8	1.07 ± 0.18	a	8	1.07 ± 0.19	a	8	1.76 ± 0.25	a	8	1.73 ± 0.27	a	8	0.945041	0.881497	0.0534643	0.0842632
19	0.73 ± 0.1	a	19	0.67 ± 0.09	a	19	1.15 ± 0.16	a	19	1.4 ± 0.19	a	19	0.207187	0.041815	0.0231347	8.24074e-05
26	0.45 ± 0.07	b	26	0.63 ± 0.13	ab	26	1.15 ± 0.17	a	26	1.21 ± 0.21	a	26	0.223552	0.73995	0.00453076	0.0319465
47	0.34 ± 0.05	b	47	0.3 ± 0.07	b	47	1.66 ± 0.23	a	47	1.48 ± 0.22	a	47	0.493018	0.248451	0.00043315	0.00957725
118	0.14 ± 0.02	c	118	0.11 ± 0.03	c	118	0.41 ± 0.13	b	118	0.3 ± 0.06	b	118	0.278806	0.428007	0.0550539	0.0136508
MdGS1
ANOVA(P Value)	0.000415			8.58e-08			8.25e-07			4.59e-07
	Relative Expression (Mean ± SE)	Tukey HSD (α 0.05)		Relative Expression (Mean ± SE)	Tukey HSD (α 0.05)		Relative Expression (Mean ± SE)	Tukey HSD (α 0.05)		Relative Expression (Mean ± SE)	Tukey HSD (α 0.05)		P value (RC vs CC)	P value (RP vs CP)	P value (RC vs RP)	P value (CC vs CP)
0	1 ± 0.17	bc	0	0.83 ± 0.13	c	0	1.06 ± 0.21	c	0	1.01 ± 0.14	b	0	0.343514	0.924013	0.526113	0.281034
8	0.97 ± 0.24	c	8	1.34 ± 0.2	b	8	0.98 ± 0.15	c	8	1.08 ± 0.14	b	8	0.227964	0.342244	0.805414	0.128317
19	2.32 ± 0.29	a	19	2.86 ± 0.36	a	19	2.01 ± 0.36	b	19	2.07 ± 0.32	a	19	0.00309731	0.82341	0.360778	0.0606703
26	2.3 ± 0.35	a	26	2.49 ± 0.38	a	26	2.09 ± 0.34	ab	26	2.07 ± 0.31	a	26	0.574998	0.95871	0.570856	0.154258
47	2.03 ± 0.35	ab	47	2.03 ± 0.31	a	47	3.41 ± 0.46	a	47	2.82 ± 0.59	a	47	0.945446	0.2345	0.0156975	0.204198
118	2.41 ± 0.52	a	118	2.11 ± 0.34	a	118	2.69 ± 0.34	ab	118	2.8 ± 0.36	a	118	0.593978	0.557429	0.468543	0.137768
MdGS3
ANOVA(P Value)	3.63e-08			5.39e-13			8.96e-11			3.72e-06
	Relative Expression (Mean ± SE)	Tukey HSD (α 0.05)		Relative Expression (Mean ± SE)	Tukey HSD (α 0.05)		Relative Expression (Mean ± SE)	Tukey HSD (α 0.05)		Relative Expression (Mean ± SE)	Tukey HSD (α 0.05)		P value (RC vs CC)	P value (RP vs CP)	P value (RC vs RP)	P value (CC vs CP)
0	1 ± 0.21	a	0	0.96 ± 0.2	ab	0	0.39 ± 0.09	a	0	0.38 ± 0.13	a	0	0.845643	0.602373	0.00236864	0.0748749
8	0.88 ± 0.25	ab	8	1.14 ± 0.21	a	8	0.37 ± 0.06	a	8	0.39 ± 0.06	a	8	0.345722	0.333749	0.179454	0.00155331
19	0.46 ± 0.08	ab	19	0.55 ± 0.11	b	19	0.27 ± 0.05	a	19	0.21 ± 0.03	a	19	0.300229	0.116776	0.0470021	0.00496161
26	0.25 ± 0.06	bc	26	0.25 ± 0.04	c	26	0.09 ± 0.02	b	26	0.1 ± 0.02	ab	26	0.994812	0.518276	0.00674491	0.0025209
47	0.09 ± 0.02	c	47	0.07 ± 0.01	d	47	0.04 ± 0.01	c	47	0.05 ± 0.01	b	47	0.272967	0.741701	0.0186617	0.351726
118	0.01 ± 0	d	118	0.01 ± 0	e	118	0 ± 0	d	118	0 ± 0	c	118	0.988209
MdHXK3
ANOVA(P Value)	0.00176			0.0184			0.14			0.0087
	Relative Expression (Mean ± SE)	Tukey HSD (α 0.05)		Relative Expression (Mean ± SE)	Tukey HSD (α 0.05)		Relative Expression (Mean ± SE)	Tukey HSD (α 0.05)		Relative Expression (Mean ± SE)	Tukey HSD (α 0.05)		P value (RC vs CC)	P value (RP vs CP)	P value (RC vs RP)	P value (CC vs CP)
0	1 ± 0.14	b	0	0.89 ± 0.15	b	0	2.14 ± 0.42	a	0	1.31 ± 0.17	ab	0	0.485264	0.0714409	0.055478	0.149368
8	1.34 ± 0.2	ab	8	1.5 ± 0.16	ab	8	0.96 ± 0.39	a	8	1.67 ± 0.25	ab	8	0.328102	0.260381	0.359938	0.542017
19	1.62 ± 0.21	ab	19	1.58 ± 0.42	ab	19	2.51 ± 0.35	a	19	2.05 ± 0.3	a	19	0.687433	0.201933	0.0940704	0.126455
26	1.89 ± 0.28	a	26	1.92 ± 0.34	a	26	2.01 ± 0.27	a	26	2.22 ± 0.46	a	26	0.959182	0.715473	0.351103	0.0750554
47	1.41 ± 0.23	ab	47	1.29 ± 0.19	ab	47	1.93 ± 0.3	a	47	1.44 ± 0.23	ab	47	0.670569	0.131017	0.205941	0.474199
118	2.22 ± 0.34	a	118	1.34 ± 0.16	ab	118	1.41 ± 0.29	a	118	1.22 ± 0.13	b	118	0.0107763	0.619088	0.119191	0.103794
MdMDH2
ANOVA(P Value)	0.182			0.0155			2.05e-05			0.000972
	Relative Expression (Mean ± SE)	Tukey HSD (α 0.05)		Relative Expression (Mean ± SE)	Tukey HSD (α 0.05)		Relative Expression (Mean ± SE)	Tukey HSD (α 0.05)		Relative Expression (Mean ± SE)	Tukey HSD (α 0.05)		P value (RC vs CC)	P value (RP vs CP)	P value (RC vs RP)	P value (CC vs CP)
0	1 ± 0.1	a	0	0.84 ± 0.09	ab	0	0.71 ± 0.07	b	0	0.73 ± 0.2	ab	0	0.154283	0.896603	2.33824e-05	0.232549
8	0.65 ± 0.1	a	8	0.62 ± 0.13	b	8	0.48 ± 0.04	c	8	0.53 ± 0.04	b	8	0.731189	0.178442	0.132513	0.733216
19	0.83 ± 0.09	a	19	1.27 ± 0.15	a	19	1.03 ± 0.11	ab	19	1.15 ± 0.12	a	19	0.0167795	0.361102	0.218944	0.238148
26	0.92 ± 0.09	a	26	1.12 ± 0.14	ab	26	0.95 ± 0.11	ab	26	0.82 ± 0.1	ab	26	0.159477	0.338414	0.807964	0.0499616
47	0.82 ± 0.09	a	47	0.76 ± 0.12	ab	47	1.09 ± 0.12	a	47	0.97 ± 0.17	a	47	0.602764	0.467691	0.0369035	0.232777
118	1.15 ± 0.36	a	118	1.07 ± 0.2	ab	118	0.98 ± 0.13	ab	118	0.98 ± 0.11	a	118	0.991817	0.924843	0.833392	0.747442
MdMDH4
ANOVA(P Value)	0.000514			0.024			0.992			0.0795
	Relative Expression (Mean ± SE)	Tukey HSD (α 0.05)		Relative Expression (Mean ± SE)	Tukey HSD (α 0.05)		Relative Expression (Mean ± SE)	Tukey HSD (α 0.05)		Relative Expression (Mean ± SE)	Tukey HSD (α 0.05)		P value (RC vs CC)	P value (RP vs CP)	P value (RC vs RP)	P value (CC vs CP)
0	1 ± 0.15	ab	0	0.8 ± 0.11	ab	0	0.79 ± 0.12	a	0	0.46 ± 0.1	a	0	0.18589	0.048833	0.0293154	0.0414512
8	0.91 ± 0.1	ab	8	0.8 ± 0.09	ab	8	0.75 ± 0.12	a	8	0.78 ± 0.09	a	8	0.0446017	0.632887	0.213885	0.522707
19	0.7 ± 0.09	b	19	0.79 ± 0.09	ab	19	0.74 ± 0.09	a	19	0.58 ± 0.17	a	19	0.174629	0.35887	0.59032	0.309853
26	0.73 ± 0.08	b	26	0.68 ± 0.08	ab	26	0.8 ± 0.09	a	26	0.68 ± 0.08	a	26	0.370789	0.0304435	0.0582111	0.990069
47	0.88 ± 0.09	b	47	0.65 ± 0.07	b	47	0.78 ± 0.09	a	47	0.76 ± 0.11	a	47	5.87335e-05	0.754484	0.0801485	0.315358
118	1.33 ± 0.23	a	118	0.88 ± 0.12	a	118	0.79 ± 0.17	a	118	1.04 ± 0.13	a	118	0.0480524	0.160127	0.142677	0.0688645
MdNINV3
ANOVA(P Value)	0.000165			4.01e-05			0.321			0.000174
	Relative Expression (Mean ± SE)	Tukey HSD (α 0.05)		Relative Expression (Mean ± SE)	Tukey HSD (α 0.05)		Relative Expression (Mean ± SE)	Tukey HSD (α 0.05)		Relative Expression (Mean ± SE)	Tukey HSD (α 0.05)		P value (RC vs CC)	P value (RP vs CP)	P value (RC vs RP)	P value (CC vs CP)
0	1 ± 0.16	b	0	1.02 ± 0.14	c	0	1.39 ± 0.2	a	0	1.58 ± 0.18	abc	0	0.845284	0.193332	0.119732	0.0128431
8	1.16 ± 0.14	b	8	1.14 ± 0.15	bc	8	1.58 ± 0.21	a	8	1.64 ± 0.21	ab	8	0.783108	0.709026	0.0051742	0.0540604
19	1.13 ± 0.14	b	19	1.6 ± 0.19	a	19	1.5 ± 0.28	a	19	1.71 ± 0.2	a	19	0.00460629	0.323098	0.0896033	0.365168
26	1.79 ± 0.21	a	26	1.67 ± 0.21	a	26	1.61 ± 0.2	a	26	1.23 ± 0.18	cd	26	0.420311	0.0410715	0.0830715	0.134431
47	1.64 ± 0.19	a	47	1.69 ± 0.2	ab	47	1.56 ± 0.19	a	47	1.78 ± 0.31	bcd	47	0.283516	0.344841	0.426826	0.0538399
118	1.09 ± 0.13	b	118	1.06 ± 0.14	c	118	1.2 ± 0.16	a	118	1.08 ± 0.14	d	118	0.765912	0.341082	0.492207	0.766616
MdNINV4
ANOVA(P Value)	0.423			0.109			0.0108			0.0488
	Relative Expression (Mean ± SE)	Tukey HSD (α 0.05)		Relative Expression (Mean ± SE)	Tukey HSD (α 0.05)		Relative Expression (Mean ± SE)	Tukey HSD (α 0.05)		Relative Expression (Mean ± SE)	Tukey HSD (α 0.05)		P value (RC vs CC)	P value (RP vs CP)	P value (RC vs RP)	P value (CC vs CP)
0	1 ± 0.45	a	0	1.1 ± 0.48	a	0	1.31 ± 0.55	ab	0	2.06 ± 0.87	a	0	0.896474	0.542379	0.0167526	0.397292
8	0.57 ± 0.19	a	8	0.46 ± 0.15	a	8	0.52 ± 0.17	b	8	0.55 ± 0.18	b	8	0.167764	0.711583	0.562434	0.320411
19	0.57 ± 0.2	a	19	1.05 ± 0.39	a	19	0.94 ± 0.31	ab	19	1.21 ± 0.47	ab	19	0.0404298	0.366023	0.0164234	0.688995
26	0.68 ± 0.26	a	26	0.79 ± 0.26	a	26	0.97 ± 0.37	ab	26	1.06 ± 0.39	ab	26	0.406036	0.768405	0.319854	0.175921
47	0.78 ± 0.26	a	47	0.82 ± 0.29	a	47	1.64 ± 0.57	a	47	1.03 ± 0.39	ab	47	0.935913	0.0759329	0.0380311	0.398813
118	0.85 ± 0.3	a	118	0.63 ± 0.21	a	118	0.83 ± 0.29	ab	118	0.66 ± 0.21	ab	118	0.147085	0.21577	0.927428	0.481594
MdNINV6
ANOVA(P Value)	0.00639			6.84e-05			0.000184			0.0377
	Relative Expression (Mean ± SE)	Tukey HSD (α 0.05)		Relative Expression (Mean ± SE)	Tukey HSD (α 0.05)		Relative Expression (Mean ± SE)	Tukey HSD (α 0.05)		Relative Expression (Mean ± SE)	Tukey HSD (α 0.05)		P value (RC vs CC)	P value (RP vs CP)	P value (RC vs RP)	P value (CC vs CP)
0	1 ± 0.26	ab	0	0.69 ± 0.16	c	0	1.36 ± 0.33	bc	0	1.51 ± 0.41	a	0	0.187327	0.735307	0.350266	0.031046
8	0.62 ± 0.22	b	8	0.95 ± 0.19	bc	8	0.79 ± 0.15	c	8	1.13 ± 0.22	a	8	0.215927	0.0116179	0.419151	0.194885
19	1.51 ± 0.28	a	19	3.22 ± 0.71	a	19	2.08 ± 0.38	ab	19	2.26 ± 0.6	a	19	0.0035116	0.891977	0.0105821	0.0730598
26	1.53 ± 0.35	a	26	1.89 ± 0.45	ab	26	1.83 ± 0.48	ab	26	1.48 ± 0.36	a	26	0.369751	0.569254	0.51456	0.0456159
47	0.92 ± 0.22	ab	47	1.57 ± 0.36	ab	47	2.71 ± 0.57	a	47	1.95 ± 0.44	a	47	0.0585222	0.0965421	0.0175553	0.378697
118	1.83 ± 0.36	a	118	2.21 ± 0.69	a	118	1.61 ± 0.3	ab	118	2.1 ± 0.41	a	118	0.681784	0.0242838	0.233134	0.929803
MdPEPC1
ANOVA(P Value)	0.00726			3.07e-06			3.03e-06			0.000479
	Relative Expression (Mean ± SE)	Tukey HSD (α 0.05)		Relative Expression (Mean ± SE)	Tukey HSD (α 0.05)		Relative Expression (Mean ± SE)	Tukey HSD (α 0.05)		Relative Expression (Mean ± SE)	Tukey HSD (α 0.05)		P value (RC vs CC)	P value (RP vs CP)	P value (RC vs RP)	P value (CC vs CP)
0	1 ± 0.13	a	0	0.83 ± 0.1	a	0	1.06 ± 0.12	a	0	0.86 ± 0.14	a	0	0.164822	0.193119	0.130877	0.88181
8	0.84 ± 0.16	ab	8	0.86 ± 0.11	a	8	0.92 ± 0.09	a	8	0.76 ± 0.09	ab	8	0.788068	0.0345223	0.507647	0.446655
19	0.94 ± 0.11	a	19	1 ± 0.15	a	19	1.04 ± 0.13	a	19	1.2 ± 0.2	a	19	0.739041	0.564813	0.384961	0.278536
26	0.98 ± 0.12	a	26	0.91 ± 0.1	a	26	1.04 ± 0.2	a	26	1.1 ± 0.11	a	26	0.494312	0.576285	0.689618	0.0364522
47	0.8 ± 0.1	ab	47	0.72 ± 0.07	a	47	0.85 ± 0.12	a	47	0.94 ± 0.15	a	47	0.267209	0.657122	0.679718	0.125237
118	0.54 ± 0.08	b	118	0.4 ± 0.05	b	118	0.4 ± 0.04	b	118	0.48 ± 0.05	b	118	0.0755769	0.0163268	0.0560689	0.154998
MdPEPC2
ANOVA(P Value)	0.00362			0.189			1.53e-06			8.86e-08
	Relative Expression (Mean ± SE)	Tukey HSD (α 0.05)		Relative Expression (Mean ± SE)	Tukey HSD (α 0.05)		Relative Expression (Mean ± SE)	Tukey HSD (α 0.05)		Relative Expression (Mean ± SE)	Tukey HSD (α 0.05)		P value (RC vs CC)	P value (RP vs CP)	P value (RC vs RP)	P value (CC vs CP)
0	1 ± 0.15	b	0	1.44 ± 0.19	a	0	1.06 ± 0.12	d	0	0.94 ± 0.11	d	0	0.0387031	0.0630325	0.568419	0.00544119
8	1.38 ± 0.15	ab	8	1.44 ± 0.18	a	8	1.24 ± 0.14	cd	8	1.31 ± 0.14	c	8	0.614853	0.21734	0.116854	0.271677
19	1.67 ± 0.22	ab	19	1.69 ± 0.22	a	19	1.55 ± 0.19	bc	19	1.57 ± 0.19	bc	19	0.89872	0.931233	0.372841	0.258353
26	1.83 ± 0.2	a	26	1.75 ± 0.21	a	26	2.13 ± 0.24	a	26	1.79 ± 0.21	ab	26	0.447583	0.0431053	0.0727848	0.176803
47	1.56 ± 0.17	ab	47	1.44 ± 0.22	a	47	1.67 ± 0.21	ab	47	2.22 ± 0.35	a	47	0.434476	0.0893644	0.353056	0.00346651
118	2.49 ± 0.79	a	118	1.8 ± 0.26	a	118	1.83 ± 0.26	ab	118	2.16 ± 0.23	a	118	0.435608	0.111749	0.316504	0.119254
MdSBE2
ANOVA(P Value)	0.00685			0.000545			0.000274			0.0205
	Relative Expression (Mean ± SE)	Tukey HSD (α 0.05)		Relative Expression (Mean ± SE)	Tukey HSD (α 0.05)		Relative Expression (Mean ± SE)	Tukey HSD (α 0.05)		Relative Expression (Mean ± SE)	Tukey HSD (α 0.05)		P value (RC vs CC)	P value (RP vs CP)	P value (RC vs RP)	P value (CC vs CP)
0	1 ± 0.17	b	0	1.16 ± 0.2	b	0	1.58 ± 0.36	c	0	2.23 ± 0.35	ab	0	0.448268	0.124929	0.0304627	0.0263192
8	1.32 ± 0.41	b	8	1.61 ± 0.24	b	8	1.3 ± 0.29	c	8	1.69 ± 0.22	b	8	0.393808	0.14404	0.78289	0.610483
19	2.52 ± 0.38	ab	19	4.19 ± 0.99	a	19	3.57 ± 0.54	ab	19	4.12 ± 0.82	a	19	0.11919	0.520103	0.0465144	0.941832
26	3.37 ± 0.74	a	26	3.54 ± 0.5	a	26	3.66 ± 0.9	ab	26	3.5 ± 1.02	ab	26	0.658906	0.809418	0.691749	0.622288
47	2.18 ± 0.56	ab	47	2.65 ± 0.67	ab	47	4.35 ± 0.73	a	47	3.38 ± 0.77	ab	47	0.588104	0.226977	0.0667008	0.508968
118	2.48 ± 0.41	ab	118	1.96 ± 0.49	ab	118	1.83 ± 0.43	bc	118	1.91 ± 0.29	ab	118	0.251805	0.704481	0.191053	0.948076
MdSDH1
ANOVA(P Value)	0.0197			0.000534			1.47e-05			1.3e-07
	Relative Expression (Mean ± SE)	Tukey HSD (α 0.05)		Relative Expression (Mean ± SE)	Tukey HSD (α 0.05)		Relative Expression (Mean ± SE)	Tukey HSD (α 0.05)		Relative Expression (Mean ± SE)	Tukey HSD (α 0.05)		P value (RC vs CC)	P value (RP vs CP)	P value (RC vs RP)	P value (CC vs CP)
0	1 ± 0.09	ab	0	0.56 ± 0.07	c	0	0.41 ± 0.08	b	0	0.35 ± 0.03	c	0	0.00517004	0.531853	0.0186701	0.0609995
8	1.09 ± 0.08	ab	8	0.74 ± 0.12	bc	8	0.51 ± 0.06	b	8	0.41 ± 0.03	c	8	0.0349798	0.116107	0.00741009	0.0100437
19	1.28 ± 0.22	a	19	1.26 ± 0.17	a	19	1.02 ± 0.1	a	19	1.26 ± 0.27	a	19	0.998329	0.490892	0.238959	0.73352
26	1.11 ± 0.12	ab	26	1.1 ± 0.12	ab	26	1.11 ± 0.19	a	26	0.8 ± 0.09	ab	26	0.940072	0.219058	0.868303	0.0460817
47	0.75 ± 0.1	b	47	0.73 ± 0.08	bc	47	0.95 ± 0.09	a	47	0.69 ± 0.05	b	47	0.922714	0.00934613	0.223295	0.430907
118	1 ± 0.09	ab	118	0.99 ± 0.09	ab	118	1.27 ± 0.12	a	118	1.12 ± 0.09	a	118	0.91189	0.218215	0.0220141	0.27309
MdSDH2
ANOVA(P Value)	6.08e-09			4.56e-07			3.39e-07			8.24e-08
	Relative Expression (Mean ± SE)	Tukey HSD (α 0.05)		Relative Expression (Mean ± SE)	Tukey HSD (α 0.05)		Relative Expression (Mean ± SE)	Tukey HSD (α 0.05)		Relative Expression (Mean ± SE)	Tukey HSD (α 0.05)		P value (RC vs CC)	P value (RP vs CP)	P value (RC vs RP)	P value (CC vs CP)
0	1 ± 0.07	b	0	0.62 ± 0.04	bc	0	0.67 ± 0.09	b	0	0.53 ± 0.08	b	0	0.000305979	0.261412	0.0756188	0.381789
8	0.35 ± 0.02	c	8	0.41 ± 0.03	c	8	0.48 ± 0.03	b	8	0.61 ± 0.06	b	8	0.0343355	0.0491617	0.00850547	0.031986
19	0.33 ± 0.04	c	19	0.75 ± 0.1	b	19	0.61 ± 0.05	b	19	0.65 ± 0.12	b	19	0.00282989	0.829269	0.0160578	0.149812
26	0.84 ± 0.1	b	26	0.73 ± 0.07	b	26	0.63 ± 0.05	b	26	0.48 ± 0.06	b	26	0.325483	0.0661893	0.0756951	0.03509
47	0.81 ± 0.09	b	47	0.89 ± 0.1	b	47	0.63 ± 0.07	b	47	0.79 ± 0.1	b	47	0.533988	0.200772	0.0883908	0.202972
118	1.81 ± 0.32	a	118	1.83 ± 0.33	a	118	2.26 ± 0.53	a	118	2.52 ± 0.18	a	118	0.97974	0.446962	0.564061	0.0780199
MdSDH5
ANOVA(P Value)	0.215			0.000932			0.000938			0.000328
	Relative Expression (Mean ± SE)	Tukey HSD (α 0.05)		Relative Expression (Mean ± SE)	Tukey HSD (α 0.05)		Relative Expression (Mean ± SE)	Tukey HSD (α 0.05)		Relative Expression (Mean ± SE)	Tukey HSD (α 0.05)		P value (RC vs CC)	P value (RP vs CP)	P value (RC vs RP)	P value (CC vs CP)
0	1 ± 0.24	a	0	1.1 ± 0.22	a	0	1.11 ± 0.22	abc	0	1.32 ± 0.24	a	0	0.575862	0.19754	0.6039	0.293618
8	0.77 ± 0.15	a	8	1.04 ± 0.25	a	8	0.7 ± 0.17	bc	8	1.18 ± 0.22	a	8	0.32035	0.0206306	0.366578	0.543456
19	0.86 ± 0.19	a	19	1.43 ± 0.34	a	19	1.08 ± 0.24	abc	19	2 ± 0.53	a	19	0.112204	0.0607894	0.373442	0.236341
26	0.96 ± 0.2	a	26	1.41 ± 0.26	a	26	1.26 ± 0.3	ab	26	1.61 ± 0.31	a	26	0.0379011	0.20779	0.060107	0.372894
47	1.08 ± 0.26	a	47	1.37 ± 0.3	a	47	1.88 ± 0.47	a	47	1.5 ± 0.34	a	47	0.322473	0.444717	0.199894	0.716732
118	0.59 ± 0.21	a	118	0.39 ± 0.12	b	118	0.57 ± 0.13	c	118	0.66 ± 0.14	b	118	0.571432	0.479933	0.665177	0.255572
MdSDH9
ANOVA(P Value)	2.94e-05			1.31e-07			1.63e-05			4.9e-05
	Relative Expression (Mean ± SE)	Tukey HSD (α 0.05)		Relative Expression (Mean ± SE)	Tukey HSD (α 0.05)		Relative Expression (Mean ± SE)	Tukey HSD (α 0.05)		Relative Expression (Mean ± SE)	Tukey HSD (α 0.05)		P value (RC vs CC)	P value (RP vs CP)	P value (RC vs RP)	P value (CC vs CP)
0	1 ± 0.19	bc	0	0.71 ± 0.11	c	0	0.92 ± 0.18	bc	0	0.86 ± 0.17	c	0	0.0820617	0.74027	0.608508	0.172159
8	0.85 ± 0.2	c	8	1.16 ± 0.23	c	8	0.85 ± 0.12	c	8	1.25 ± 0.18	bc	8	0.240193	0.000748325	0.808533	0.529359
19	1.16 ± 0.21	bc	19	2.13 ± 0.32	b	19	1.78 ± 0.28	a	19	2.34 ± 0.41	a	19	0.00502979	0.118549	0.0608569	0.546446
26	1.92 ± 0.41	ab	26	1.95 ± 0.32	b	26	1.61 ± 0.24	a	26	1.82 ± 0.34	ab	26	0.797505	0.507376	0.443691	0.282479
47	3.79 ± 0.65	a	47	4.01 ± 0.86	a	47	2.15 ± 0.39	a	47	1.88 ± 0.33	ab	47	0.879409	0.47044	0.0509173	0.0679135
118	1.98 ± 0.39	ab	118	2.13 ± 0.4	b	118	1.42 ± 0.24	ab	118	1.96 ± 0.3	ab	118	0.691261	0.0533914	0.223212	0.606705
MdSPS2
ANOVA(P Value)	0.00558			0.00917			7.35e-07			3.07e-05
	Relative Expression (Mean ± SE)	Tukey HSD (α 0.05)		Relative Expression (Mean ± SE)	Tukey HSD (α 0.05)		Relative Expression (Mean ± SE)	Tukey HSD (α 0.05)		Relative Expression (Mean ± SE)	Tukey HSD (α 0.05)		P value (RC vs CC)	P value (RP vs CP)	P value (RC vs RP)	P value (CC vs CP)
0	1 ± 0.48	ab	0	0.58 ± 0.24	b	0	2.12 ± 0.8	c	0	1.96 ± 0.72	bcd	0	0.496607	0.781527	0.0531898	0.0407927
8	0.43 ± 0.19	b	8	0.58 ± 0.21	b	8	1.13 ± 0.43	c	8	1.55 ± 0.56	d	8	0.358183	0.138023	0.157551	0.000981392
19	1.09 ± 0.38	ab	19	1.91 ± 0.76	a	19	2.36 ± 0.81	bc	19	3.58 ± 1.28	abc	19	0.0841809	0.0193235	0.00109819	0.0243553
26	0.61 ± 0.22	b	26	0.95 ± 0.35	ab	26	1.86 ± 0.73	c	26	1.79 ± 0.75	cd	26	0.0644461	0.848084	0.0266512	0.0530162
47	0.74 ± 0.26	ab	47	0.91 ± 0.35	ab	47	13.54 ± 5.02	a	47	8.32 ± 3.56	a	47	0.462436	0.114054	0.0010243	0.0031012
118	4.5 ± 2.82	a	118	1.31 ± 0.54	ab	118	6.14 ± 2.81	b	118	4.25 ± 1.48	ab	118	0.130047	0.525606	0.221825	0.0184217
MdSPS3
ANOVA(P Value)	0.0221			0.0013			0.0683			0.00234
	Relative Expression (Mean ± SE)	Tukey HSD (α 0.05)		Relative Expression (Mean ± SE)	Tukey HSD (α 0.05)		Relative Expression (Mean ± SE)	Tukey HSD (α 0.05)		Relative Expression (Mean ± SE)	Tukey HSD (α 0.05)		P value (RC vs CC)	P value (RP vs CP)	P value (RC vs RP)	P value (CC vs CP)
0	1 ± 0.86	ab	0	1.93 ± 1.42	a	0	1.74 ± 1.49	a	0	3.52 ± 2.49	a	0	0.331142	0.45103	0.0469326	0.637783
8	0.41 ± 0.3	ab	8	0.25 ± 0.15	b	8	0.25 ± 0.17	a	8	0.37 ± 0.24	b	8	0.414027	0.15431	0.523648	0.0711066
19	0.2 ± 0.12	ab	19	0.34 ± 0.22	b	19	0.28 ± 0.17	a	19	0.36 ± 0.22	b	19	0.11267	0.240345	0.00963795	0.769948
26	0.18 ± 0.11	b	26	0.26 ± 0.16	b	26	0.27 ± 0.17	a	26	0.29 ± 0.19	b	26	0.0857012	0.835197	0.341137	0.653227
47	0.27 ± 0.19	ab	47	0.28 ± 0.17	b	47	0.32 ± 0.21	a	47	0.2 ± 0.13	b	47	0.557651	0.312328	0.559063	0.0643663
118	0.78 ± 0.48	a	118	0.55 ± 0.35	ab	118	0.36 ± 0.23	a	118	0.44 ± 0.28	b	118	0.121019	0.46357	0.0369075	0.440513
MdSS1
ANOVA(P Value)	2.66e-06			2.57e-06			2.31e-05			2.88e-07
	Relative Expression (Mean ± SE)	Tukey HSD (α 0.05)		Relative Expression (Mean ± SE)	Tukey HSD (α 0.05)		Relative Expression (Mean ± SE)	Tukey HSD (α 0.05)		Relative Expression (Mean ± SE)	Tukey HSD (α 0.05)		P value (RC vs CC)	P value (RP vs CP)	P value (RC vs RP)	P value (CC vs CP)
0	1 ± 0.42	a	0	0.38 ± 0.17	a	0	1.02 ± 0.4	a	0	0.75 ± 0.32	ab	0	0.11919	0.443559	0.642679	0.226015
8	0.43 ± 0.16	a	8	0.55 ± 0.19	a	8	0.36 ± 0.12	ab	8	0.49 ± 0.16	ab	8	0.417302	0.100029	0.803198	0.5515
19	0.49 ± 0.18	a	19	0.7 ± 0.24	a	19	0.65 ± 0.25	a	19	0.95 ± 0.3	a	19	0.264028	0.150338	0.138678	0.0220019
26	0.1 ± 0.05	b	26	0.29 ± 0.09	a	26	0.13 ± 0.05	bc	26	0.25 ± 0.08	bc	26	0.0110952	0.0649323	0.675385	0.420182
47	0.06 ± 0.03	b	47	0.05 ± 0.02	b	47	0.16 ± 0.07	bc	47	0.07 ± 0.03	d	47	0.88757	0.111332	0.171598	0.694894
118	0.06 ± 0.02	b	118	0.05 ± 0.02	b	118	0.07 ± 0.04	c	118	0.1 ± 0.03	cd	118	0.418952	0.231037	0.831406	0.112115
MdSUSY3
ANOVA(P Value)	0.00419			0.192			0.00964			0.00233
	Relative Expression (Mean ± SE)	Tukey HSD (α 0.05)		Relative Expression (Mean ± SE)	Tukey HSD (α 0.05)		Relative Expression (Mean ± SE)	Tukey HSD (α 0.05)		Relative Expression (Mean ± SE)	Tukey HSD (α 0.05)		P value (RC vs CC)	P value (RP vs CP)	P value (RC vs RP)	P value (CC vs CP)
0	1 ± 0.57	a	0	0.89 ± 0.45	a	0	1 ± 0.55	a	0	1.48 ± 0.73	a	0	0.880425	0.462096	0.67278	0.46152
8	0.52 ± 0.21	ab	8	0.57 ± 0.24	a	8	0.61 ± 0.25	ab	8	0.76 ± 0.31	ab	8	0.35233	0.0644321	0.0945152	0.0240309
19	0.81 ± 0.34	a	19	0.66 ± 0.27	a	19	1.03 ± 0.46	a	19	0.75 ± 0.32	ab	19	0.304014	0.246565	0.129602	0.347837
26	0.77 ± 0.31	a	26	0.7 ± 0.29	a	26	0.63 ± 0.26	ab	26	0.54 ± 0.22	b	26	0.371054	0.35748	0.22794	0.210614
47	0.45 ± 0.19	b	47	0.41 ± 0.17	a	47	0.71 ± 0.29	b	47	0.63 ± 0.27	b	47	0.180172	0.142527	0.237129	0.107366
118	0.4 ± 0.16	ab	118	0.51 ± 0.21	a	118	0.51 ± 0.22	ab	118	0.42 ± 0.17	b	118	0.111354	0.414504	0.262869	0.0741581
MdVINV3
ANOVA(P Value)	1.36e-09			1.49e-08			4.09e-06			4.07e-08
	Relative Expression (Mean ± SE)	Tukey HSD (α 0.05)		Relative Expression (Mean ± SE)	Tukey HSD (α 0.05)		Relative Expression (Mean ± SE)	Tukey HSD (α 0.05)		Relative Expression (Mean ± SE)	Tukey HSD (α 0.05)		P value (RC vs CC)	P value (RP vs CP)	P value (RC vs RP)	P value (CC vs CP)
0	1 ± 0.53	a	0	0.51 ± 0.24	a	0	0.23 ± 0.07	a	0	0.26 ± 0.08	a	0	0.145704	0.54053	0.075855	0.0769395
8	0.34 ± 0.19	b	8	0.27 ± 0.08	a	8	0.1 ± 0.02	ab	8	0.15 ± 0.07	a	8	0.520336	0.270091	0.0961915	0.0512946
19	0.01 ± 0.01	c	19	0.01 ± 0.01	b	19	0.04 ± 0.01	bc	19	0.04 ± 0.02	b	19	0.80145	0.407143	0.175124	0.0350758
26			26	0 ± 0	b	26	0.01 ± 0.01	d	26	0.01 ± 0	c	26		0.820784		0.0784086
47			47		b	47	0.02 ± 0.01	cd	47	0.01 ± 0	c	47		0.43465
118			118			118			118			118
MdALMT9
ANOVA(P Value)	0.284			3.84e-06			0.0785			0.17
	Relative Expression (Mean ± SE)	Tukey HSD (α 0.05)		Relative Expression (Mean ± SE)	Tukey HSD (α 0.05)		Relative Expression (Mean ± SE)	Tukey HSD (α 0.05)		Relative Expression (Mean ± SE)	Tukey HSD (α 0.05)		P value (RC vs CC)	P value (RP vs CP)	P value (RC vs RP)	P value (CC vs CP)
0	1 ± 0.46	a	0	0.30 ± 0.14	c	0	2.06 ± 1.17	a	0	1.31 ± 0.73	a	0	0.0973791	0.628489	0.132746	0.0073689
8	1.3 ± 0.59	a	8	2.88 ± 1.19	a	8	1.70 ± 0.58	a	8	1.69 ± 0.57	a	8	0.154334	0.98091	0.397013	0.0989002
19	2.24 ± 0.85	a	19	2.98 ± 1.12	a	19	3.80 ± 1.40	a	19	2.24 ± 0.80	a	19	0.357298	0.0614941	0.0709395	0.674297
26	1.54 ± 0.57	a	26	2.62 ± 0.91	ab	26	1.57 ± 0.56	a	26	1.50 ± 0.57	a	26	0.0299469	0.772775	0.873235	0.13379
47	1.80 ± 0.63	a	47	1.44 ± 0.52	ab	47	2.05 ± 0.85	a	47	1.47 ± 0.52	a	47	0.323293	0.382938	0.80304	0.930326
118	1.01 ± 0.34	a	118	1.11 ± 0.37	b	118	1.17 ± 0.49	a	118	1.03 ± 0.34	a	118	0.435137	0.790901	0.457346	0.279223
